# Supplementary material for: Lack of Association of Vascular Risk Factors with HIV-Associated Neurocognitive Disorders in cART-Treated Adults Aged ≥ 50 Years in Tanzania
Source: Viruses. 2024 May 22;16(6):819. doi: 10.3390/v16060819 (PMC11209468; doi:10.3390/v16060819)
Supplement: Supplementary file 1 [file viruses-16-00819-s001.zip]

Archive with 1 entries (1 files):
- viruses-2839843-supplementary.pdf
